# Supplementary material for: Gene expression changes linked to antimicrobial resistance, oxidative stress, iron depletion and retained motility are observed when Burkholderia cenocepacia grows in cystic fibrosis sputum
Source: BMC Infect Dis. 2008 Sep 19;8:121. doi: 10.1186/1471-2334-8-121 (PMC2559838; doi:10.1186/1471-2334-8-121)
Supplement: Additional file 1 — Complete list of B. cenocepacia genes significantly upregulated after growth in CF sputum. B. cenocepacia genes that were significantly upregulated after growth in CF sputum are listed in a Microsoft Excel spreadsheet. The fields listed within the spreadsheet are: (i) the systematic gene identification number, (ii) the fold change in expression observed, (iii) its statistical significance in terms of a p value, (iv) the annotation and putative function of the genes and (v) the type of feature (CDS = coding sequence; tRNA; RNA; or intergenic region). [file 1471-2334-8-121-S1.xls]

## Sheet: up-regulated
Additional File 1: Complete list of B. cenocepacia genes significantly upregulated after growth in CF sputum
gene ID	Fold change	p value	Annotation	Feature
BCAL0035	2.031	0.0126	ATP synthase gamma chain	CDS
BCAL0052	2.542	0.0381	putative oxidoreductase	CDS
BCAL0060	2.206	0.00889	ethanolamine ammonia-lyase light chain	CDS
BCAL0065	2.647	0.0301	conserved hypothetical protein	CDS
BCAL0066	2.451	0.0305	AraC family regulatory protein	CDS
BCAL0082	2.655	0.0458	hypothetical phage protein	CDS
BCAL0093	2.586	0.041	putative phage tail protein	CDS
BCAL0101	2.071	0.000852	phage baseplate assembly protein	CDS
BCAL0102	2.468	0.0364	putative phage tail completion protein R	CDS
BCAL0124	2.023	0.00752	flagellar regulon master regulator subunit FlhD	CDS
BCAL0130	2.291	0.0218	chemotaxis protein CheW	CDS
BCAL0150	2.188	0.0235	putative oxidoreductase	CDS
BCAL0171	2.272	0.0493	putative plasmid conjugal transfer protein	CDS
BCAL0185	2.19	0.0491	LysR family regulatory protein	CDS
BCAL0226	2.656	0.0359	DNA-directed RNA polymerase beta chain	CDS
BCAL0269	20.82	0.0212	putative oxidoreductase	CDS
BCAL0270	35.59	0.0221	ferric reductase-like transmembrane component	CDS
BCAL0273	8.227	0.0353	protein CyaY	CDS
BCAL0286	2.157	0.0284	glycerophosphoryl diester phosphodiesterase	CDS
BCAL0476	12.84	0.0118	HpcH/HpaI aldolase/citrate lyase family protein	CDS
BCAL0477	6.413	0.0202	conserved hypothetical protein	CDS
BCAL0525	2.169	0.0092	flagellar M-ring protein FliF	CDS
BCAL0527	2.336	0.022	flagellar protein FliS	CDS
BCAL0541	2.663	0.0448	putative FAD dependent oxidoreductase	CDS
BCAL0600	2.29	0.0132	putative glutamine synthetase	CDS
BCAL0634	12.9	0.0368	putative lipoprotein	CDS
BCAL0690	2.296	0.0105	conserved hypothetical protein	CDS
BCAL0758	2.146	0.0359	putative cytochrome oxidase assembly protein	CDS
BCAL0829	2.197	0.00562	putative 3-methyladenine DNA glycosylase	CDS
BCAL0848	2.052	0.00471	putative glycosyltransferase	CDS
BCAL0849	3.386	0.0172	metallo peptidase, subfamily M48B	CDS
BCAL0862	2.088	0.0181	MarR family regulatory protein	CDS
BCAL0887	2.261	0.0251	enoyl-CoA hydratase/isomerase family protein	CDS
BCAL1033	2.91	0.0212	putative exported protein	CDS
BCAL1083	2.108	0.00387	putative exported alkaline phosphatase	CDS
BCAL1102	2.178	0.0457	putative lipoprotein	CDS
BCAL1106	90.32	0.0119	cytochrome b561 family protein	CDS
BCAL1107	65.79	0.00827	putative oxidoreductase	CDS
BCAL1113	2.745	0.00102	ABC transporter ATP-binding protein	CDS
BCAL1146	2.083	0.0454	AraC family regulatory protein	CDS
BCAL1153	3.301	0.00883	putative salicylaldehyde/benzaldehyde dehydrogenase	CDS
BCAL1156	2.019	0.000917	putative 4-hydroxybenzoate transporter	CDS
BCAL1157	2.513	0.00778	putative monooxygenase	CDS
BCAL1183	2.174	0.0236	aldehyde dehydrogenase family protein	CDS
BCAL1203	4.833	0.0122	conserved hypothetical protein	CDS
BCAL1223	2.051	0.000389	Major Facilitator Superfamily protein	CDS
BCAL1251	2.316	0.0245	conserved hypothetical protein	CDS
BCAL1278	10.17	0.0438	putative exopolyphosphatase	CDS
BCAL1281	4.297	0.0102	conserved hypothetical protein	CDS
BCAL1333	2.05	0.0103	putative Acyl-CoA dehydrogenase	CDS
BCAL1343	2.079	0.0053	LysR family regulatory protein	CDS
BCAL1392	2.052	0.00357	conserved hypothetical protein	CDS
BCAL1415	2.47	0.0203	putative lipid metabolism-related protein	CDS
BCAL1436	2.123	0.0429	putative dehydratase	CDS
BCAL1552	2.259	0.0418	putative extracellular substrate-binding protein	CDS
BCAL1561	2.045	9.09e-06	hypothetical phage protein	CDS
BCAL1562	2.43	0.00353	hypothetical phage protein	CDS
BCAL1584	2.289	0.0392	hypothetical phage protein	CDS
BCAL1625	2.235	0.0027	tRNA-dihydrouridine synthase A	CDS
BCAL1675	2.674	0.0285	multidrug efflux system transporter protein AmrB	CDS
BCAL1718	2.058	0.0155	putative CoA-transferase	CDS
BCAL1734	2.024	0.00185	putative porin protein	CDS
BCAL1766	2.228	0.0127	OsmC-like protein	CDS
BCAL1769	2.064	0.0159	putative L(+)-mandelate dehydrogenase	CDS
BCAL1785	2.39	0.0319	putative DNA-binding protein	CDS
BCAL1796	4.943	0.0444	putative saccharopine dehydrogenase	CDS
BCAL1820	2.248	0.0252	putative membrane protein	CDS
BCAL1887	2.254	0.0213	nucleoside diphosphate kinase	CDS
BCAL1913	2.08	0.0375	putative acetoin catabolism protein	CDS
BCAL1923	2.05	0.0125	molybdopterin converting factor subunit 1	CDS
BCAL2004	2.153	0.0139	histone deacetylase family protein	CDS
BCAL2047	2.395	0.00163	Major Facilitator Superfamily protein	CDS
BCAL2072	2.394	0.00551	putative membrane protein	CDS
BCAL2099	2.362	0.0233	putative membrane protein	CDS
BCAL2121	2.271	0.0104	putative dehalogenase	CDS
BCAL2260	3.082	0.0231	bifunctional enzyme CysN/CysC [includes: sulfate adenylyltransferas subunit 1; adenylyl-sulfate kinase]	CDS
BCAL2284	2.169	0.00475	acetyl-coenzyme A synthetase	CDS
BCAL2353	2.01	0.0206	putative sulfate transporter	CDS
BCAL2376	2.08	0.0129	quaternary ammonium compound-resistance protein SugE	CDS
BCAL2492	2.251	0.0196	putative transport permease protein	CDS
BCAL2521	2.204	0.000276	conserved hypothetical protein (fragment)	CDS
BCAL2561	2.281	0.00157	LysR family regulatory protein	CDS
BCAL2640	2.587	0.0157	putative exported protein	CDS
BCAL2644	2.141	0.0409	putative ATP-binding protein	CDS
BCAL2657	2.119	0.00246	putative bifunctional cobalamin biosynthesis protein	CDS
BCAL2754	4.21	0.0331	putative chromate transporter protein	CDS
BCAL2796	2.645	0.00898	putative benzoylformate decarboxylase	CDS
BCAL2805	2.16	0.0394	putative haloacid dehalogenase hydrolase	CDS
BCAL2902	2.558	0.00435	putative branched-chain amino acid transport protein	CDS
BCAL2903	2.928	0.00554	putative branched-chain amino acid transport protein	CDS
BCAL2913	2.188	0.0225	sigma-54 interacting regulatory protein	CDS
BCAL2914	2.614	0.00954	conserved hypothetical protein	CDS
BCAL2934	2.315	0.00878	electron transfer flavoprotein alpha-subunit	CDS
BCAL2949	3.55	0.0316	integration host factor beta-subunit	CDS
BCAL2975	2.441	0.0305	possible regulatory protein	CDS
BCAL2977	2.286	0.0349	NAD-dependent formate dehydrogenase beta subunit	CDS
BCAL2978	4.225	0.0142	NAD-dependent formate dehydrogenase alpha subunit	CDS
BCAL3002	30.77	0.00673	putative membrane protein	CDS
BCAL3078_J_1	2.257	0.0102	putative lipoprotein	CDS
BCAL3086	2.034	0.000428	transthyretin-like protein precursor	CDS
BCAL3091	2.428	0.0267	putative undecaprenol kinase	CDS
BCAL3100	2.039	0.0228	putative branched-chain amino acid transport system, permease component	CDS
BCAL3150	2.615	0.024	putative exported protein	CDS
BCAL3159	2.101	0.0359	conserved hypothetical protein	CDS
BCAL3189	2.395	0.00845	conserved hypothetical protein	CDS
BCAL3190	2.413	0.0337	IclR family regulatory protein	CDS
BCAL3191	9.73	0.0237	putative glutaryl-CoA dehydrogenase	CDS
BCAL3214	7.08	0.0285	carboxymuconolactone decarboxylase family protein	CDS
BCAL3219	2.111	0.00828	UDP-3-O-[3-hydroxymyristoyl] N-acetylglucosamine deacetylase	CDS
BCAL3227	3.377	0.00456	hypothetical protein	CDS
BCAL3258	2.217	0.0116	tetracycline repressor protein	CDS
BCAL3278	2.157	0.00157	putative glutamate-ammonia-ligase adenylyltransferase	CDS
BCAL3285	2.961	0.0171	flavohemoprotein	CDS
BCAL3385	2.591	0.0128	putative L-idonate 5-dehydrogenase	CDS
BCAL3506	2.584	0.0192	flagellar motor switch protein FliM	CDS
BCAL3517_J_1	2.359	0.0274	type II secretion system protein L	CDS
BCALr0080	14.37	0.0142	tRNA Arg	tRNA
BCALr0164	9.201	0.0181	tRNA Ala	tRNA
BCALr0218c	14.37	0.0144	tRNA Thr	tRNA
BCALr0219	5.364	0.0142	tRNA Trp	tRNA
BCALr0332	33.31	0.0257	tRNA Thr	tRNA
BCALr0409c	4.25	0.0357	tRNA Ala	tRNA
BCALr0409d	2.115	0.00888	23S RNA	rRNA
BCALr0472	39.18	0.0215	tRNA Phe	tRNA
BCALr0800	5.229	0.0186	tRNA Gln	tRNA
BCALr0949	7.252	0.021	tRNA Met	tRNA
BCALr0970a	11.9	0.0215	tRNA Asn	tRNA
BCALr1279	11.71	0.0161	tRNA Pro	tRNA
BCALr1290	16.29	0.021	tRNA Arg	tRNA
BCALr1551a	34.23	0.0426	tRNA Leu	tRNA
BCALr1614	2.424	0.0431	tRNA Met	tRNA
BCALr1899	5.351	0.00169	Bacterial signal recognition particle RNA	small RNA
BCALr1993b	9.217	0.0124	tRNA Val	tRNA
BCALr2006	28.35	0.00921	tRNA Leu	tRNA
BCALr2125c	2.288	0.0414	tRNA Asp	tRNA
BCALr2125e	2.754	0.0149	tRNA Asp	tRNA
BCALr2125f	6.749	0.0486	tRNA Glu	tRNA
BCALr2125g	7.715	0.00914	tRNA Ala	tRNA
BCALr2145	3.498	0.0224	tRNA Ser	tRNA
BCALr2219	2.894	0.0352	tRNA Met	tRNA
BCALr2344	6.675	0.0135	tRNA Leu	tRNA
BCALr2458	11.51	0.0109	tRNA Arg	tRNA
BCALr2687	19.97	0.00496	tRNA Leu	tRNA
BCALr2852a	25.02	0.0277	tRNA Cys	tRNA
BCALr3009b	22.68	0.0188	tRNA Arg	tRNA
BCALr3016	4.171	0.0106	tRNA Ser	tRNA
BCALr3075	4.93	0.0209	tRNA Gly	tRNA
BCALr3205	19.82	0.0168	tRNA Lys	tRNA
BCALr3349	4.876	0.0177	Bacterial RNase P class A	small RNA
BCALr3443	15.82	0.0412	tRNA Pro	tRNA
BCAM0114	2.011	0.00365	putative membrane protein	CDS
BCAM0123	2.703	0.0321	putative amine oxidase	CDS
BCAM0135	3.618	0.0366	putative quinone oxidoreductase	CDS
BCAM0200	2.195	0.00991	efflux system transport protein	CDS
BCAM0203	5.266	0.0201	putative membrane protein	CDS
BCAM0223	2.429	0.0125	putative haemagglutinin-related autotransporter protein	CDS
BCAM0231	2.007	0.0278	opacity family porin protein	CDS
BCAM0252	2.008	0.0249	putative 3-oxoacyl-[acyl-carrier-protein] synthase	CDS
BCAM0278	2.099	0.0063	putative heat shock protein	CDS
BCAM0280	2.281	0.00768	putative phospholipid-binding protein	CDS
BCAM0282	3.251	0.00559	conserved hypothetical protein	CDS
BCAM0285	2.565	0.017	conserved hypothetical protein	CDS
BCAM0287*	6.386	0.0218	CRP family regulatory protein	CDS
BCAM0294	2.252	0.0104	putative universal stress protein	CDS
BCAM0295	2.555	0.026	conserved hypothetical protein	CDS
BCAM0307	2.095	0.00197	conserved hypothetical protein	CDS
BCAM0314	2.354	0.0414	conserved hypothetical protein	CDS
BCAM0317	2.335	0.00721	putative membrane protein	CDS
BCAM0354a_J_1	2.013	0.0137	putative acetyltransferase - GNAT family (pseudogene)	CDS
BCAM0385	2.682	0.0345	1-aminocyclopropane-1-carboxylate deaminase	CDS
BCAM0414	2.673	0.0297	conserved hypothetical protein	CDS
BCAM0417	2.419	0.0141	LuxR superfamily regulatory protein	CDS
BCAM0421	2.73	0.0486	LysR family regulatory protein	CDS
BCAM0472	2.176	0.00244	Rieske [2Fe-2S] protein	CDS
BCAM0501	2.072	0.00113	LysR family regulatory protein	CDS
BCAM0502	4.469	0.0389	conserved hypothetical protein	CDS
BCAM0544	2.084	0.00741	putative acetylglutamate kinase	CDS
BCAM0561	2.513	0.0163	transport protein	CDS
BCAM0582A	2.355	0.0188	hypothetical protein	CDS
BCAM0616	2.772	0.0298	hypothetical protein	CDS
BCAM0620	2.294	0.00443	Major Facilitator Superfamily protein	CDS
BCAM0633	2.451	0.0291	conserved hypothetical protein	CDS
BCAM0636	2.101	0.0383	alpha/beta hydrolase family protein	CDS
BCAM0644	2.183	0.00217	putative acyl-CoA dehydrogenase protein	CDS
BCAM0649	2.169	0.00228	LysR family regulatory protein	CDS
BCAM0675	2.401	0.0102	putative DJ-1/PfpI family protein	CDS
BCAM0705	61.72	0.0396	putative membrane protein	CDS
BCAM0751	2.654	0.00884	LysR family regulatory protein	CDS
BCAM0759	2.228	0.0136	periplasmic lysine-arginine-ornithine-binding protein	CDS
BCAM0780	2.032	0.0398	putative helicase	CDS
BCAM0791	2.105	0.024	Major Facilitator Superfamily protein	CDS
BCAM0792	2.445	0.026	efflux system transport protein	CDS
BCAM0795	2.043	0.00328	MarR family regulatory protein	CDS
BCAM0862	2.935	0.0114	putative polymerase	CDS
BCAM0890	2.002	0.0155	ABC transporter ATP-binding protein	CDS
BCAM0921	2.786	0.0187	conserved hypothetical protein	CDS
BCAM0987	2.685	0.00686	flagellar hook protein 2 FlgE2	CDS
BCAM1035	2.204	0.0264	hypothetical phage protein	CDS
BCAM1094	2.458	0.0442	hypothetical phage protein	CDS
BCAM1109	2.027	0.0343	putative alcohol dehydrogenase	CDS
BCAM1116	4.499	0.0122	SmpA/OmlA family lipoprotein	CDS
BCAM1150	2.697	0.0188	3-hydroxyisobutyrate dehydrogenase	CDS
BCAM1154	2.723	0.0103	putative membrane protein	CDS
BCAM1164	14.92	0.0485	conserved hypothetical protein	CDS
BCAM1173	2.144	0.00191	GABA permease (gamma-aminobutyrate permease)	CDS
BCAM1227	2.634	0.000168	polysaccharide deacetylase	CDS
BCAM1229	4.035	0.00945	putative membrane protein	CDS
BCAM1233	2.215	0.0123	conserved hypothetical protein	CDS
BCAM1274	2.274	0.00712	3-hydroxybenzoate-6-hydroxylase	CDS
BCAM1288	48.33	0.00678	putative glycoside hydrolase	CDS
BCAM1304	2.192	0.00576	conserved hypothetical protein	CDS
BCAM1310	2.068	0.0221	putative transcription antitermination regulator	CDS
BCAM1330	2.003	0.00954	putative polysaccharide export protein	CDS
BCAM1340	3.005	0.007	mannose-1-phosphate guanylyltransferase	CDS
BCAM1362	2.055	0.0353	putative penicillin-binding protein	CDS
BCAM1366	2.158	0.00763	putative 5-carboxymethyl-2-hydroxymuconate delta-isomerase	CDS
BCAM1373	2.061	0.0235	AraC family regulatory protein	CDS
BCAM1418	2.235	0.0203	two-component regulatory system, response regulator protein	CDS
BCAM1449A	2.161	0.0165	putative amino acid permease	CDS
BCAM1463	2.428	0.0392	GntR family regulatory protein	CDS
BCAM1505	2.295	0.0186	hybrid two-component system kinase-response regulator protein	CDS
BCAM1524	2.048	0.000493	putative riboflavin biosynthesis protein	CDS
BCAM1537	2.279	0.0076	putative dehydrogenase, zinc-binding subunit	CDS
BCAM1551	3.899	0.0256	putative dehydrogenase, cytochrome C subunit	CDS
BCAM1577A	2.25	0.000139	putative membrane protein	CDS
BCAM1600	2.099	0.00225	putative exported protein	CDS
BCAM1609	3.121	0.0293	putative catabolic hydrolase	CDS
BCAM1612	2.844	0.00612	putative exported protein	CDS
BCAM1652	2.039	0.00934	putative lipoprotein	CDS
BCAM1676	19.99	0.0485	putative nitrite/sulfite reductase	CDS
BCAM1677	26.75	0.0137	conserved hypothetical protein	CDS
BCAM1703	27.9	0.00687	putative acetyltransferase	CDS
BCAM1720	2.012	0.01	putative D-isomer specific 2-hydroxyacid dehydrogenase	CDS
BCAM1752	3.897	0.00765	Major Facilitator Superfamily protein	CDS
BCAM1764	2.673	0.0125	putative manganese transport protein, NRAMP family	CDS
BCAM1814	2.402	0.0104	putative flavin-binding monooxygenase	CDS
BCAM1832	2.134	0.0488	putative exported protein	CDS
BCAM1844	2.241	0.00752	putative aldehyde dehydrogenase	CDS
BCAM1858	2.059	0.0345	conserved hypothetical protein	CDS
BCAM1884	3.019	0.00295	putative DNA-binding phage protein	CDS
BCAM1887	2.674	0.0207	hypothetical phage protein	CDS
BCAM1889	2.238	0.0056	putative phage terminase large subunit	CDS
BCAM1894	2.096	0.0019	hypothetical phage protein	CDS
BCAM1896	2.364	0.00303	hypothetical phage protein	CDS
BCAM1898	2.047	0.0192	hypothetical phage protein	CDS
BCAM1900	2.118	0.018	hypothetical phage protein	CDS
BCAM1910	2.119	0.00137	hypothetical phage protein	CDS
BCAM1942	2.176	0.00055	conserved hypothetical protein	CDS
BCAM1947	3.764	0.0291	putative quinoxaline efflux system transport protein	CDS
BCAM1959	2.165	0.00837	putative membrane protein	CDS
BCAM2017	2.135	0.0109	ABC transporter ATP-binding protein	CDS
BCAM2040	2.983	0.0126	type III secretion system protein	CDS
BCAM2042	2.158	0.00511	type III secretion system protein	CDS
BCAM2059	2.23	0.0419	LuxR superfamily regulatory protein	CDS
BCAM2143	2.329	0.0486	cable pilus associated adhesin protein	CDS
BCAM2179	2.092	0.009	putative ribonuclease	CDS
BCAM2231	2.861	0.0175	transcriptional regulator PchR	CDS
BCAM2232	2.112	0.0175	putative pyochelin biosynthetic protein PchD	CDS
BCAM2249	2.74	0.00669	putative amino acid transport system permease component of ABC transporter protein	CDS
BCAM2256	2.052	0.0213	putative cyclic-di-GMP signaling protein	CDS
BCAM2269	2.484	0.00468	putative flavoprotein 3-octaprenyl-4-hydroxybenzoate carboxy-lyase	CDS
BCAM2281	2.313	0.0137	putative transmembrane component of ABC transporter	CDS
BCAM2306	2.134	0.0372	AraC family regulatory protein	CDS
BCAM2308	2.465	0.0126	putative leucyl aminopeptidase precursor	CDS
BCAM2347	2.308	0.0058	putative lipoprotein	CDS
BCAM2352	3.363	0.0187	Major Facilitator Superfamily protein	CDS
BCAM2353	2.296	0.0391	conserved hypothetical protein	CDS
BCAM2359	2.319	0.0157	conserved hypothetical protein	CDS
BCAM2364	2.129	0.00788	coenzyme PQQ synthesis protein A	CDS
BCAM2372	2.744	0.0082	putative acetyl-coenzyme A synthetase	CDS
BCAM2378	3.035	0.0402	putative Xaa-Pro dipeptidyl-peptidase	CDS
BCAM2407	2.397	0.0125	putative glycine betaine/L-proline-binding protein ABC transporter component	CDS
BCAM2441	4.417	0.0286	putative solute-binding protein precursor	CDS
BCAM2455	2.703	0.0493	GntR family regulatory protein	CDS
BCAM2470	2.163	0.00405	putative FAD-binding oxidoreductase	CDS
BCAM2482	2.726	0.0342	agmatinase	CDS
BCAM2515	2.089	0.032	putative glucarate transporter	CDS
BCAM2527	2.705	0.0376	conserved hypothetical protein	CDS
BCAM2660	2.658	0.0155	putative CoA transferase family	CDS
BCAM2749	31.39	0.0389	carboxymuconolactone decarboxylase family protein	CDS
BCAM2750	14.06	0.0113	putative exported protein	CDS
BCAM2751	7.132	0.0218	LysR family regulatory protein	CDS
BCAM2752	12.35	0.0242	NAD dependent epimerase/dehydratase family protein	CDS
BCAM2753	7.998	0.0134	putative organic hydroperoxide resistance protein	CDS
BCAM2754	10.46	0.0303	putative ketoreductase	CDS
BCAM2765	2.086	0.012	hypothetical protein	CDS
BCAM2826	3.967	0.0205	TetR family regulatory protein	CDS
BCAMr0918	45.89	0.0132	tRNA Met	tRNA
BCAMr1023	7.019	0.0126	tRNA SeC	tRNA
BCAS0031	2.357	0.00952	putative aminotransferase	CDS
BCAS0034	19.84	0.0282	metallo-beta-lactamase superfamily protein	CDS
BCAS0035	2.163	0.00404	putative proline/betaine transporter	CDS
BCAS0048	2.441	0.0224	putative prephenate dehydrogenase	CDS
BCAS0049	2.048	0.00803	putative auxin efflux carrier family protein	CDS
BCAS0133	2.855	0.0106	putative transporter protein	CDS
BCAS0157	2.008	0.0101	conserved hypothetical protein	CDS
BCAS0158	2.023	0.002	putative exported protein	CDS
BCAS0196	3.251	0.0375	putative polygalacturonase	CDS
BCAS0222	3.676	0.0146	putative AMP-dependent synthetase	CDS
BCAS0270	2.164	0.043	conserved hypothetical protein	CDS
BCAS0274	2.161	0.028	putative binding-protein-dependent transport system component	CDS
BCAS0278	2.15	0.0426	tartrate dehydrogenase	CDS
BCAS0279	2.623	0.0256	LysR family regulatory protein	CDS
BCAS0288	2.94	0.0247	putative phosphoribosylglycinamide synthetase protein	CDS
BCAS0299	3.547	0.0406	flp type pilus subunit	CDS
BCAS0330	2.681	0.0392	putative arabinogalactan endo-1,4-beta-galactosidase	CDS
BCAS0378	2.047	0.00643	LuxR superfamily regulatory protein	CDS
BCAS0383	2.723	0.0141	putative aminotransferase	CDS
BCAS0401	2.162	0.0102	aerobic C4-dicarboxylate transport protein	CDS
BCAS0409	6.359	0.0127	zinc metalloprotease ZmpA	CDS
BCAS0507	2.082	0.00469	putative phage baseplate assembly protein gpJ	CDS
BCAS0521	2.227	0.0305	hypothetical phage protein	CDS
BCAS0547	3.583	0.0051	putative DNA-binding phage protein	CDS
BCAS0623	2.03	0.0222	putative NAD(P)H dehydrogenase [quinone]	CDS
BCAS0677	3.092	0.029	conserved hypothetical protein	CDS
BCAS0693	2.159	0.00686	putative monooxygenase	CDS
BCAS0742	2.057	0.0205	conserved hypothetical protein	CDS
BCASr0743a	5.723	0.0124	5S RNA	rRNA
IG1_1211174	89.47	0.0174		intergenic region
IG1_1212701	13.15	0.0285		intergenic region
IG1_1296594	3.802	0.0371		intergenic region
IG1_1454250	2.029	0.00355		intergenic region
IG1_1527001	2.458	0.0163		intergenic region
IG1_1553608	2.179	0.0488		intergenic region
IG1_1836014	3.257	0.0484		intergenic region
IG1_1923072	3.874	0.0126		intergenic region
IG1_1982241	2.146	0.00508		intergenic region
IG1_2242852	2.708	0.0016		intergenic region
IG1_2340225	2.169	0.0168		intergenic region
IG1_2491462	2.257	0.000723		intergenic region
IG1_2512444	2.002	0.00157		intergenic region
IG1_253372	2.477	0.0219		intergenic region
IG1_2555839	2.316	0.00423		intergenic region
IG1_2624652	2.123	0.000622		intergenic region
IG1_2761024	2.536	0.000252		intergenic region
IG1_2773895	2.833	0.05		intergenic region
IG1_2784549	2.068	0.0338		intergenic region
IG1_2912072	2.469	0.0444		intergenic region
IG1_2923428	2.065	0.00383		intergenic region
IG1_2935724	2.417	0.0357		intergenic region
IG1_2956466	2.513	0.00319		intergenic region
IG1_300118	10.22	0.0345		intergenic region
IG1_3003256	2.101	0.0147		intergenic region
IG1_3180461	2.272	0.0174		intergenic region
IG1_3183379	2.398	0.00863		intergenic region
IG1_3319801	12.66	0.0345		intergenic region
IG1_3436208	2.452	0.0304		intergenic region
IG1_3709154	2.171	0.0144		intergenic region
IG1_3723862	2.15	0.0175		intergenic region
IG1_402170	2.093	0.0137		intergenic region
IG1_593118	2.223	0.0318		intergenic region
IG1_625858	2.549	0.00527		intergenic region
IG1_669700	3.155	0.00683		intergenic region
IG1_687802	2.179	0.0152		intergenic region
IG1_772886	2.058	0.0206		intergenic region
IG1_899543	2.686	0.00247		intergenic region
IG1_932341	2.347	0.00749		intergenic region
IG1_950309	3.093	0.0253		intergenic region
IG2_1213913	2.305	0.0224		intergenic region
IG2_1265005	2.016	0.0284		intergenic region
IG2_1316848	2.289	0.0367		intergenic region
IG2_1397080	3.53	0.0171		intergenic region
IG2_1607148	2.229	0.0419		intergenic region
IG2_1630893	2.024	0.00358		intergenic region
IG2_1694754	2.47	0.000427		intergenic region
IG2_1697555	2.039	0.0105		intergenic region
IG2_1734090	8.912	0.0455		intergenic region
IG2_177763	5.303	0.0147		intergenic region
IG2_1782410	2.724	0.00687		intergenic region
IG2_1793182	2.415	0.000421		intergenic region
IG2_1841472	2.062	0.0259		intergenic region
IG2_187443	2.01	0.0329		intergenic region
IG2_1900469	2.182	0.00471		intergenic region
IG2_2151921	2.012	0.0313		intergenic region
IG2_2167269	2.103	0.00202		intergenic region
IG2_2204496	2.036	0.00421		intergenic region
IG2_2297461	2.388	0.0285		intergenic region
IG2_2342118	2.244	0.00894		intergenic region
IG2_2437623	2.084	0.00372		intergenic region
IG2_2506504	2.187	0.0102		intergenic region
IG2_2676155	2.715	0.0196		intergenic region
IG2_268031	2.638	0.0186		intergenic region
IG2_2698655	2.097	0.0172		intergenic region
IG2_2742777	2.101	0.00299		intergenic region
IG2_2761922	2.191	0.00047		intergenic region
IG2_2792025	2.135	0.0101		intergenic region
IG2_2841811	2.208	0.0115		intergenic region
IG2_2887228	2.718	0.0133		intergenic region
IG2_2980616	2.355	0.0178		intergenic region
IG2_3134043	2.129	0.00979		intergenic region
IG2_3205063	2.179	0.00238		intergenic region
IG2_366910	2.15	0.000239		intergenic region
IG2_369070	2.061	0.00217		intergenic region
IG2_401112	2.124	0.00394		intergenic region
IG2_583391	2.073	0.0143		intergenic region
IG2_685090	2.306	0.024		intergenic region
IG2_747590	2.143	0.00974		intergenic region
IG3_141176	2.59	0.000281		intergenic region
IG3_167803	2.602	0.016		intergenic region
IG3_281455	2.173	0.0027		intergenic region
IG3_443809	2.668	0.0242		intergenic region
IG3_498456	2.178	0.0356		intergenic region
IG3_502094	2.096	0.00346		intergenic region
IG3_525359	2.018	0.0126		intergenic region
IG3_609591	2.274	0.00612		intergenic region
IG3_746204	2.463	0.0065		intergenic region
pBCA010	2.099	0.0104	putative membrane protein	CDS
pBCA031	2.743	0.00957	putative TraU conjugative transfer protein	CDS
pBCA046	2.701	0.0104	putative TraE conjugative transfer protein	CDS
pBCA072	2.18	0.0114	putative methyltransferase	CDS
pBCA074	2.087	0.00215	hypothetical protein	CDS
pBCA080	2.21	0.0303	hypothetical protein	CDS
in bold: genes from analysis based on 3 replicates only
* genes from 3 replicate-based analysis which were not present in dataset from 6 replicates
