# Supplementary material for: Gene expression changes linked to antimicrobial resistance, oxidative stress, iron depletion and retained motility are observed when Burkholderia cenocepacia grows in cystic fibrosis sputum
Source: BMC Infect Dis. 2008 Sep 19;8:121. doi: 10.1186/1471-2334-8-121 (PMC2559838; doi:10.1186/1471-2334-8-121)
Supplement: Additional file 2 — Complete list of B. cenocepacia genes significantly downregulated after growth in CF sputum. B. cenocepacia genes that were significantly downregulated after growth in CF sputum are listed in a Microsoft Excel spreadsheet. The fields listed within the spreadsheet are: (i) the systematic gene identification number, (ii) the fold change in expression observed, (iii) its statistical significance in terms of a p value, (iv) the annotation and putative function of the genes and (v) the type of feature (CDS = coding sequence; tRNA; RNA; or intergenic region). [file 1471-2334-8-121-S2.xls]

## Sheet: down-regulated
Additional File 2: Complete list of B. cenocepacia genes significantly downregulated after growth in CF sputum
gene ID	Fold change	p value	Annotation	Feature
BCAL0009	2.68097	0.0141	pterin-4-alpha-carbinolamine dehydratase	CDS
BCAL0014*	2.0284	0.0314	putative GMC oxidoreductase	CDS
BCAL0024	2.1645	0.00992	tRNA uridine 5-carboxymethylaminomethyl modification enzyme GidA	CDS
BCAL0039	2.20751	0.0262	periplasmic cyclohexadienyl dehydratase	CDS
BCAL0046	2.14133	0.0373	putative fatty-acid CoA ligase	CDS
BCAL0054	2.10084	0.0295	MerR family regulatory protein	CDS
BCAL0062	2.15054	0.0477	Major Facilitator Superfamily protein	CDS
BCAL0072	2.30415	0.031	putative membrane protein	CDS
BCAL0076	2.57732	0.0251	putative lipoprotein	CDS
BCAL0123	2.29885	0.00194	putative glycosyltransferase	CDS
BCAL0147	2.331	0.019	5,10-methylenetetrahydrofolate reductase	CDS
BCAL0159	2.26757	0.049	putative RlpA-like lipoprotein	CDS
BCAL0169	2.13675	0.00057	conserved hypothetical protein	CDS
BCAL0179	2.71739	0.023	hypothetical protein	CDS
BCAL0189	2.18341	0.0119	putative ABC transporter permease protein	CDS
BCAL0193	3.07692	0.00635	putative exported protein	CDS
BCAL0233	2.11864	0.0207	30s ribosomal protein S10	CDS
BCAL0242	2.68817	0.0255	50S ribosomal protein L29	CDS
BCAL0256	2.77778	0.0216	50S ribosomal protein L36	CDS
BCAL0267	2.13675	0.0206	putative cytochrome c biogenesis protein	CDS
BCAL0298	2.00803	0.00829	thiamine biosynthesis protein ThiS	CDS
BCAL0300	2.29885	0.0442	thiamine-phosphate pyrophosphorylase	CDS
BCAL0307	2.22222	0.00554	ABC transporter ATP-binding protein	CDS
BCAL0312	2.32558	0.0119	histidinol dehydrogenase	CDS
BCAL0316	2.15517	0.00906	imidazole glycerol phosphate synthase subunit HisH	CDS
BCAL0327	2.90698	0.003	conserved hypothetical protein	CDS
BCAL0339	3.08642	0.0296	putative lipoprotein	CDS
BCAL0346	2.04918	0.0193	conserved hypothetical protein	CDS
BCAL0372	2.29358	0.00266	putative glutaredoxin	CDS
BCAL0376	2.00401	0.0248	two-component regulatory system, response regulator protein	CDS
BCAL0391	2.23714	0.0492	acyl carrier protein phosphodiesterase	CDS
BCAL0400	2.38663	0.0154	putative phosphoglycolate phosphatase	CDS
BCAL0402	2.12766	0.00138	conserved hypothetical protein	CDS
BCAL0412	2.09644	0.00644	conserved hypothetical protein (fragment)	CDS
BCAL0413	2.76243	0.0332	conserved hypothetical protein	CDS
BCAL0414_J_0	2.28833	0.0227	type I modification component of restriction-modification system (pseudogene)	CDS
BCAL0425*	2.06612	0.0113	conserved hypothetical protein	CDS
BCAL0436	2.21239	0.0332	glyoxalase/bleomycin resistance protein/dioxygenase superfamily protein	CDS
BCAL0458	2.10526	0.0465	thioesterase superfamily protein	CDS
BCAL0483	2.01613	0.0203	glutamyl-tRNA amidotransferase subunit C	CDS
BCAL0505	3.7594	0.0185	tyrosine recombinase XerC	CDS
BCAL0508	2.28833	0.0381	putative lipid A biosynthesis acyltransferase	CDS
BCAL0514	3.24675	0.00483	putative membrane protein	CDS
BCAL0581	2.11864	0.00436	putative chromate transporter	CDS
BCAL0614	2.12314	0.00601	conserved hypothetical protein	CDS
BCAL0619	2.28833	0.0309	putative N-acylglucosamine 2-epimerase	CDS
BCAL0644	2.35849	0.00916	dihydrodipicolinate synthetase family protein	CDS
BCAL0653	2.34192	0.0288	putative membrane protein	CDS
BCAL0665	2.99401	0.0174	dethiobiotin synthetase	CDS
BCAL0695	2.34742	0.00383	putative membrane protein	CDS
BCAL0704	2.61097	0.0276	D-alanyl-D-alanine carboxypeptidase (penicillin-binding protein precursor)	CDS
BCAL0712	2.079	0.0139	taurine ABC transporter ATP-binding protein	CDS
BCAL0731	2.15983	0.0409	glutamate--cysteine ligase	CDS
BCAL0741	2.03666	0.0452	glutaredoxin 3	CDS
BCAL0744	3.15457	0.0151	Appr-1-p processing enzyme family protein	CDS
BCAL0770	2.13675	0.00051	error-prone DNA polymerase	CDS
BCAL0788	2.85714	0.0485	putative exported protein	CDS
BCAL0798	2.07469	0.0257	peptidyl-tRNA hydrolase	CDS
BCAL0803	2.15983	0.0484	putative lipoprotein	CDS
BCAL0805	2.08333	0.025	putative formamidopyrimidine-DNA glycosylase	CDS
BCAL0814	2.1097	0.039	ABC transporter ATP-binding protein	CDS
BCAL0817	2.00803	0.0293	putative 3-deoxy-D-manno-octulosonate 8-phosphate phosphatase	CDS
BCAL0820	3.14465	0.0408	putative adenine phosphoribosyltransferase	CDS
BCAL0834	2.41546	0.0331	putative membrane protein	CDS
BCAL0838	2.15054	0.0154	putative beta-ketoacyl synthase	CDS
BCAL0865	2.65252	0.00406	RpiR family regulatory protein	CDS
BCAL0867	2.39808	0.0139	YjgF family protein	CDS
BCAL0891	2.03252	0.00912	ABC transporter ATP-binding membrane protein	CDS
BCAL0893	2.10084	0.0463	phosphotransferase enzyme family protein	CDS
BCAL0897	2.41546	0.0246	dimethyladenosine transferase	CDS
BCAL0898	2.34192	0.0281	putative membrane protein	CDS
BCAL0904	2.22222	0.00764	putative glycyl-tRNA synthetase alpha chain	CDS
BCAL0917	2.04918	0.00375	putative oxidoreductase	CDS
BCAL0933	2.51889	0.0352	putative ATP-dependent RNA helicase 1	CDS
BCAL0935	2.32558	0.00404	putative periplasmic cytochrome c protein	CDS
BCAL0949	2.1645	0.0147	putative phage-related integrase	CDS
BCAL0960	2.94985	0.04	O-antigen polymerase family protein	CDS
BCAL1007	2.53165	0.0338	DNA repair protein RecO 2	CDS
BCAL1008	2.08333	0.0195	pyridoxal phosphate biosynthetic protein PdxJ 2	CDS
BCAL1009	2.17865	0.03	holo-[acyl-carrier-protein] synthase 2	CDS
BCAL1012	2.05761	0.00438	elongation factor P (EF-P) 2	CDS
BCAL1130	2.10084	0.0232	conserved hypothetical protein	CDS
BCAL1161*	2.457	0.0186	conserved hypothetical protein	CDS
BCAL1162	2.29885	0.00292	TetR family regulatory protein	CDS
BCAL1165	5.58659	0.0103	conserved hypothetical protein	CDS
BCAL1166	4.06504	0.00347	conserved hypothetical protein	CDS
BCAL1168	3.0581	0.00835	conserved hypothetical protein	CDS
BCAL1169*	2.04918	0.00112	conserved hypothetical protein (pseudogene)	CDS
BCAL1224	2.12766	0.00113	metallo peptidase, family M20 unassigned	CDS
BCAL1229	2.01613	0.0144	putative lipoprotein	CDS
BCAL1233*	3.62319	0.0445	putative heat shock Hsp20-related protein	CDS
BCAL1234	2.89017	0.0376	putative heat shock protein	CDS
BCAL1247	2.01207	0.0239	putative exported protein	CDS
BCAL1261	2.85714	0.0307	putative transport-related membrane protein	CDS
BCAL1262	2.15517	0.0371	carbamoyl-phosphate synthase large chain	CDS
BCAL1381	2.30415	0.032	LuxR superfamily regulatory protein	CDS
BCAL1413A	2.32558	0.032	putative lipoprotein	CDS
BCAL1414	2.22717	0.0288	putative hydrolase	CDS
BCAL1422	2.06612	0.00781	branched-chain amino acid transport system family protein	CDS
BCAL1508	2.90698	0.00212	putative ribosome-binding factor	CDS
BCAL1510	2.7248	0.0358	putative multidrug resistance transporter protein	CDS
BCAL1518	2.09644	0.0495	AFG1-like ATPase	CDS
BCAL1549	2.25225	0.00612	putative sugar ABC transport system, membrane protein	CDS
BCAL1550	2.03666	0.026	putative sugar ABC transporter ATP-binding protein	CDS
BCAL1555	2.41546	0.00156	putative N-acetylmuramoyl-L-alanine amidase	CDS
BCAL1565	3.09598	0.0395	hypothetical phage protein	CDS
BCAL1597	2.06186	0.0387	hypothetical phage protein	CDS
BCAL1610	2.457	0.0259	periplasmic cystine-binding protein	CDS
BCAL1626	2.5	0.00437	conserved hypothetical protein	CDS
BCAL1653	2.75482	0.0137	sulfate transport system permease protein	CDS
BCAL1671	2.43309	0.0101	metallo peptidase, subfamily M23B	CDS
BCAL1727*	2.11416	0.0131	precorrin-6Y C5,15-methyltransferase [decarboxylating]	CDS
BCAL1746	2.73224	0.0447	putative lipoprotein	CDS
BCAL1786	2.18818	0.0108	putative lipoprotein	CDS
BCAL1813	2.36967	0.0316	multidrug efflux system outer membrane protein	CDS
BCAL1859	2.0284	0.0155	conserved hypothetical protein	CDS
BCAL1865	2.89855	0.006	ribosomal large subunit pseudouridine synthase D	CDS
BCAL1880	3.1348	0.0489	GTP-binding protein EngA	CDS
BCAL1901	2.74725	0.0144	transcription termination factor rho	CDS
BCAL1919*	2.18818	0.00352	ClpB heat-shock protein	CDS
BCAL1930	2.82486	0.00286	SMR family transporter protein	CDS
BCAL1943	2.12766	0.0105	30S ribosomal protein S18	CDS
BCAL1962	2.69542	0.0492	putative deoxyribonuclease	CDS
BCAL2006	2.40964	0.00337	hypothetical protein	CDS
BCAL2016	2.12314	0.000389	2-C-methyl-D-erythritol 4-phosphate cytidylyltransferase	CDS
BCAL2023*	2.15054	0.0432	putative membrane protein	CDS
BCAL2024	2.15054	0.0117	large-conductance mechanosensitive channel protein	CDS
BCAL2039	2.04918	0.0349	putative uricase	CDS
BCAL2080	2.45098	0.0111	(3R)-hydroxymyristoyl-[acyl carrier protein] dehydratase	CDS
BCAL2086	2.10526	0.027	putative phosphatidate cytidylyltransferase membrane protein	CDS
BCAL2106	3.61011	0.00525	glutathione peroxidase	CDS
BCAL2129	2.90698	0.0137	ABC transporter ATP-binding protein	CDS
BCAL2141	2.15054	0.0296	cytochrome O ubiquinol oxidase protein	CDS
BCAL2142	3.78788	0.0229	cytochrome o ubiquinol oxidase subunit III	CDS
BCAL2143	8.77193	0.0111	ubiquinol oxidase polypeptide I	CDS
BCAL2163	2.71003	0.00655	Cupin superfamily protein	CDS
BCAL2192	2.05339	0.0379	conserved hypothetical protein	CDS
BCAL2196	2.079	0.0324	HesB family protein	CDS
BCAL2199	2.2779	0.0318	putative transcriptional regulator protein	CDS
BCAL2227	2.09205	0.00624	putative membrane protein	CDS
BCAL2248	2.02429	0.0184	4'-phosphopantetheinyl transferase superfamily protein	CDS
BCAL2287	2.09205	0.0225	putative fumarate hydratase	CDS
BCAL2289	2.457	0.0192	putative glutamate racemase	CDS
BCAL2318	2.5974	0.0436	conserved hypothetical protein	CDS
BCAL2330	2.849	0.0232	putative membrane protein	CDS
BCAL2333	2.27273	0.0251	NADH-ubiquinone oxidoreductase I chain L	CDS
BCAL2336	2.55754	0.0284	putative NADH dehydrogenase I chain I	CDS
BCAL2337	2.04499	0.0154	NADH dehydrogenase I chain H	CDS
BCAL2359	3.01205	0.00654	acetolactate synthase isozyme III large subunit	CDS
BCAL2360	2.12314	0.0306	putative sigma factor	CDS
BCAL2361	4.46429	0.00864	putative membrane protein	CDS
BCAL2362	2.12766	0.00362	putative exported protein	CDS
BCAL2369	2.15054	0.023	putative dehydrogenase	CDS
BCAL2391	4.14938	0.00171	putative nicotinate-nucleotide adenylyltransferase	CDS
BCAL2399	2.32019	0.0144	Major Facilitator Superfamily protein	CDS
BCAL2420	2.15054	0.0242	putative depolymerase/histone-like protein	CDS
BCAL2436	2.10526	0.021	putative membrane protein	CDS
BCAL2440	2.15517	0.0129	conserved hypothetical protein	CDS
BCAL2442	2.09644	0.0299	chaperone protein HtpG	CDS
BCAL2458	2.23214	0.00918	rubredoxin	CDS
BCAL2476	3.15457	0.0478	hypothetical protein	CDS
BCAL2476a*	2.14592	0.0206	conserved hypothetical protein (fragment)	CDS
BCAL2485	2.52525	0.00915	putative iron-sulphur cluster binding electron transport protein	CDS
BCAL2510*	2.01613	0.0238	conserved hypothetical protein	CDS
BCAL2516	2.38663	0.0051	hypothetical protein	CDS
BCAL2532	3.19489	0.023	conserved hypothetical protein	CDS
BCAL2544	2.14133	0.0136	TetR family regulatory protein	CDS
BCAL2599	2.55102	0.0391	hypothetical protein	CDS
BCAL2611	2.36407	0.00337	histidine transport system permease protein	CDS
BCAL2615	2.26244	0.00503	putative exported outer membrane porin protein	CDS
BCAL2624	2.05761	0.0106	putative aromatic hydrocarbon catabolic dehydrogenase	CDS
BCAL2648	2.0284	0.0244	putative outer membrane protein	CDS
BCAL2664	2.2779	0.0174	ABC transporter ATP-binding protein	CDS
BCAL2666	2.78552	0.023	conserved hypothetical protein	CDS
BCAL2667	2.0202	0.00355	cell division protein ZapA	CDS
BCAL2677	2.57069	0.0202	putative permease protein	CDS
BCAL2701	2.19298	0.00842	aminotransferase class-III	CDS
BCAL2708	2.22717	0.0109	putative amino-acid transport permease protein	CDS
BCAL2713	2.17391	0.00614	putative DNA repair protein	CDS
BCAL2715	2.24215	0.0372	50S ribosomal protein L33	CDS
BCAL2727	2.06186	0.00419	deoxyuridine 5'-triphosphate nucleotidohydrolase	CDS
BCAL2729	3.89105	0.00703	putative amino acid permease	CDS
BCAL2738	3.80228	0.0261	putative exported protein	CDS
BCAL2765	2.20264	0.0199	30S ribosomal protein S20	CDS
BCAL2773	2.32019	0.0277	putative integrase/recombinase	CDS
BCAL2792	2.45098	0.0415	putative tryptophan 2,3-dioxygenase	CDS
BCAL2793*	2.63852	0.0441	Major Facilitator Superfamily protein	CDS
BCAL2812	2.59067	0.00276	putative Fur family transcriptional regulator	CDS
BCAL2832	2.06612	0.0404	D-alanyl-D-alanine carboxypeptidase/endopeptidase (penicillin-binding protein precursor)	CDS
BCAL2925	3.5461	0.0344	50S ribosomal protein L19	CDS
BCAL2944	2.71003	0.0177	ADP-l-glycero-D-manno-heptose-6-epimerase	CDS
BCAL2953	2.13675	0.0105	putative prephenate dehydrogenase	CDS
BCAL2962a	2.09205	0.0294	hypothetical protein	CDS
BCAL2971b	2.26757	0.0451	conserved hypothetical protein	CDS
BCAL2982A	3.06748	0.0175	putative membrane protein	CDS
BCAL2988	2.28311	0.0099	conserved hypothetical protein	CDS
BCAL2995	2.68817	0.0222	LuxR superfamily regulatory protein	CDS
BCAL3035	2.17865	0.00217	thioredoxin reductase	CDS
BCAL3057	2.61097	0.00282	putative lipoprotein	CDS
BCAL3077*	2.01613	0.0441	putative membrane protein	CDS
BCAL3080	2.09205	0.00155	hypothetical protein	CDS
BCAL3083	2.74725	0.00489	putative membrane protein	CDS
BCAL3097	2.11416	0.00671	conserved hypothetical protein	CDS
BCAL3104	8	0.00362	urease gamma subunit	CDS
BCAL3105	2.22222	0.0199	urease beta subunit	CDS
BCAL3106	2.33645	0.0018	urease alpha subunit	CDS
BCAL3109*	2.41546	0.00197	urease accessory protein	CDS
BCAL3114	2.80112	0.00633	putative O-antigen exporter	CDS
BCAL3116	2.05339	0.0028	glycosyltransferase	CDS
BCAL3129	2.17391	0.0407	nucleotide sugar aminotransferase	CDS
BCAL3131	2.07039	0.0187	putative ABC transporter, membrane permease	CDS
BCAL3147	2.47525	0.0334	10 kDa chaperonin 1	CDS
BCAL3164	4.7619	0.00473	serine peptidase, family S10	CDS
BCAL3175*	2.26757	0.0199	putative membrane protein	CDS
BCAL3199	2.457	0.0314	putative thioesterase	CDS
BCAL3201	2.59067	0.00355	putative TolR-related protein	CDS
BCAL3203	2.18341	0.0338	putative periplasmic TolB protein	CDS
BCAL3204	2.66667	0.0172	putative OmpA family lipoprotein	CDS
BCAL3209	2.66667	0.0133	conserved hypothetical protein	CDS
BCAL3223_J_1	2.14133	0.0354	putative capsule polysaccharide biosynthesis/export protein (pseudogene)	CDS
BCAL3230	2.38663	0.0444	hypothetical protein	CDS
BCAL3240	2.89855	0.0404	putative capsular polysaccharide transporter ATP-binding protein	CDS
BCAL3244	2.20751	0.0436	glycosyltransferase	CDS
BCAL3245	2.04918	0.00791	capsule polysaccharide export protein	CDS
BCAL3248_J_0	2.39808	0.0201	putative transposase (pseudogene)	CDS
BCAL3249_J_0	2.65252	0.0247	putative transposase (pseudogene)	CDS
BCAL3250	2.079	0.0323	putative transposase	CDS
BCAL3263	2.01207	7.42e-05	conserved hypothetical protein	CDS
BCAL3266	2.23214	0.0163	putative deoxyguanosine kinase/deoxyadenosine kinase	CDS
BCAL3270*	2.25734	0.0152	putative DnaK chaperone protein	CDS
BCAL3290	2.50627	0.0189	putative glycolate oxidase iron-sulfur subunit	CDS
BCAL3312	2.86533	0.011	putative cytochrome b-561 membrane protein	CDS
BCAL3330	2.17391	0.0208	putative glutamate synthase	CDS
BCAL3335	2.82486	0.0197	DNA-binding protein	CDS
BCAL3336	2.29885	0.0201	bifunctional purine biosynthesis protein	CDS
BCAL3338	2.25734	0.00525	holliday junction DNA helicase	CDS
BCAL3340	2.12314	0.0392	conserved hypothetical protein	CDS
BCAL3344	2.22222	0.0165	tyrosyl-tRNA synthetase	CDS
BCAL3348	2.29885	0.0186	50S ribosomal protein L13	CDS
BCAL3370	2.079	0.0102	gamma-glutamyl phosphate reductase	CDS
BCAL3410	2.38095	0.00198	putative exported protein	CDS
BCAL3411	2.52525	0.017	serine peptidase, family S10	CDS
BCAL3430	2.6178	0.00329	N-acetylmuramyl-L-alanine amidase	CDS
BCAL3442	2.75482	0.0232	50S ribosomal protein L21	CDS
BCAL3463	2.30415	0.00444	cell division protein FtsW	CDS
BCAL3465	2.63852	0.0113	phospho-N-acetylmuramoyl-pentapeptide-transfera se	CDS
BCAL3468	2.02429	0.0165	peptidoglycan synthetase FtsI	CDS
BCAL3481	2.6738	0.0147	hypothetical protein	CDS
BCAL3489	2.77008	0.0306	conserved hypothetical protein	CDS
BCAL3490	2.41546	0.013	putative exported protein	CDS
BCAL3492	2.1692	0.0287	putative exported protein	CDS
BCAL3504	3.31126	0.0483	flagellar protein FliO	CDS
BCAL3511*	2.079	0.0198	multidrug resistance transporter protein	CDS
BCAL3514	2.10526	0.0016	outer membrane efflux protein	CDS
BCAL3515	2.6178	0.0409	type II secretion system protein N	CDS
BCAL3521	3.19489	0.0321	type II secretion system protein I	CDS
BCAL3522	2.21239	0.0122	type II secretion system protein H	CDS
BCAL3531	2.13675	0.0319	FAD dependent oxidoreductase	CDS
BCAM0012	2.5974	0.0243	putative membrane protein	CDS
BCAM0013	2.1322	0.0212	putative acetyltransferase - GNAT family	CDS
BCAM0020	2.43902	0.0137	putative membrane protein	CDS
BCAM0047	2.58398	0.0318	putative transporter - LysE family	CDS
BCAM0059	2.849	0.0305	3-oxoadipate CoA-transferase subunit B	CDS
BCAM0063	2.07039	0.0148	putative 4-hydroxybenzoate transporter	CDS
BCAM0065A	2.02429	0.0256	insertion element hypothetical protein (fragment)	CDS
BCAM0066	5.12821	0.00615	putative lipoprotein	CDS
BCAM0067	14.4718	0.00622	putative short chain dehydrogenase	CDS
BCAM0068	11.7371	0.00758	Major Facilitator Superfamily protein	CDS
BCAM0069	21.8341	0.00338	conserved hypothetical protein	CDS
BCAM0070	15.456	0.00397	putative hydrolase	CDS
BCAM0071	11.1111	0.00194	puatative mandelate racemase/muconate lactonizing enzyme	CDS
BCAM0072	16.5837	0.00111	putative thiamine pyrophosphate enzyme	CDS
BCAM0073	6.84932	0.00575	hypothetical protein	CDS
BCAM0074	9.43396	0.00289	conserved hypothetical protein	CDS
BCAM0134	2	0.00243	LysR family regulatory protein	CDS
BCAM0138	2.06612	0.00728	phosphoglycerate mutase family protein	CDS
BCAM0149	3.90625	0.00767	putative phospholipase D protein	CDS
BCAM0150	3.02115	0.0362	putative lipoprotein	CDS
BCAM0180	3.74532	0.0119	metallo peptidase, subfamily M23B	CDS
BCAM0187*	2.07039	0.0484	putative 2-isopropylmalate synthase	CDS
BCAM0217	2.31481	0.0415	conserved hypothetical protein	CDS
BCAM0240	2.46914	0.00534	N-acylhomoserine lactone dependent regulatory protein	CDS
BCAM0245_J_0	2.05339	0.0249	putative pyridoxal-dependent decarboxylase (pseudogene)	CDS
BCAM0257	2.40964	0.00186	putative transcriptional regulator	CDS
BCAM0263	2.40964	0.0187	ABC transporter ATP-binding protein	CDS
BCAM0345	2.0284	0.0309	conserved hypothetical protein	CDS
BCAM0348a	2.3753	0.0146	conserved hypothetical protein	CDS
BCAM0355	2.12314	0.00141	ABC transporter ATP-binding membrane protein	CDS
BCAM0379	2.10084	0.0109	hybrid two-component system kinase-response regulator protein	CDS
BCAM0429	2.27273	0.00562	conserved hypothetical protein	CDS
BCAM0479	2.57069	0.00227	AnsC family regulatory protein	CDS
BCAM0489	2.02429	0.0131	MerR family regulatory protein	CDS
BCAM0493	3.02115	0.0131	putative membrane protein	CDS
BCAM0504	4.29185	0.0269	CsbD-like protein	CDS
BCAM0505	3.95257	0.0227	putative membrane-attached protein	CDS
BCAM0510	3.1348	0.0332	putative membrane protein	CDS
BCAM0533	2.13675	0.0144	putative membrane protein	CDS
BCAM0596	2.12314	0.00626	putative alcohol dehydrogenase	CDS
BCAM0670	2.02429	0.0447	putative ABC transporter system permease	CDS
BCAM0708	2.32019	0.023	phosphotransferase enzyme family protein	CDS
BCAM0772	5.55556	0.00193	putative membrane protein	CDS
BCAM0773	7.87402	0.0044	putative exported protein	CDS
BCAM0803	2.36967	0.0199	muconolactone delta-isomerase	CDS
BCAM0838	3.14465	0.0361	hypothetical protein	CDS
BCAM0842	2.29885	0.00353	putative membrane protein	CDS
BCAM0860*	2.39234	0.00882	glycosyltransferase	CDS
BCAM0897	4.14938	0.0145	MarR family regulatory protein	CDS
BCAM0898	2.32019	0.00788	putative membrane protein	CDS
BCAM0913	2.29885	0.00246	O-sialoglycoprotein endopeptidase	CDS
BCAM0924	2.1097	0.00444	two-component regulatory system, response regulator protein	CDS
BCAM0967	2.22222	0.0128	putative succinate dehydrogenase cytochrome b556 subunit	CDS
BCAM0972	2.03252	0.0246	citrate synthase	CDS
BCAM0984	2.05761	0.0468	3-isopropylmalate dehydratase small subunit 1	CDS
BCAM0989	2.47525	0.00398	tRNA pseudouridine synthase A	CDS
BCAM0995	3.367	0.00292	putative folC bifunctional protein [includes: folylpolyglutamate synthase; dihydrofolate synthase]	CDS
BCAM0997	2.27273	0.0364	colicin V production protein	CDS
BCAM1010	3.40136	0.0181	putative UTP-glucose-1-phosphate uridylyltransferase	CDS
BCAM1019	2.14133	0.0113	formate dehydrogenase, iron-sulfur subunit	CDS
BCAM1042	2.04499	0.0178	putative phage membrane protein	CDS
BCAM1043	3.04878	0.00831	putative phage membrane protein	CDS
BCAM1055	2.55102	0.0186	hypothetical phage protein	CDS
BCAM1110	2.30415	0.00559	Major Facilitator Superfamily protein	CDS
BCAM1139	2.12766	0.00212	MarR family regulatory protein	CDS
BCAM1149	2.1322	0.0475	putative lipoprotein	CDS
BCAM1185	2.04918	0.0144	conserved hypothetical protein	CDS
BCAM1242A	2.1097	0.00276	putative exported protein	CDS
BCAM1316b	2.09205	0.00923	conserved hypothetical protein	CDS
BCAM1344	2.42131	0.00738	conserved hypothetical protein	CDS
BCAM1393	2.07039	0.00173	LysR family regulatory protein	CDS
BCAM1466	2.849	0.00263	IclR family regulatory protein	CDS
BCAM1508	2.0284	0.0325	putative exported protein	CDS
BCAM1589	2.1645	0.0123	putative oligo-nucleotide binding protein	CDS
BCAM1626	2.42131	0.0177	acyl-CoA dehydrogenase	CDS
BCAM1671	2.30947	0.0105	putative exported protein	CDS
BCAM1697	2.71739	0.0442	putative membrane-associated amino terminal protease	CDS
BCAM1723	2.48139	0.0099	putative membrane protein	CDS
BCAM1724	2.35294	0.0113	MarR family regulatory protein	CDS
BCAM1726	2.84091	0.00459	putative exported protein	CDS
BCAM1731	2.85714	0.00258	putative isochorismatase	CDS
BCAM1733	2.55754	0.0311	putative membrane protein	CDS
BCAM1736	2.73973	0.0499	conserved hypothetical protein	CDS
BCAM1744	2.05761	0.000543	serine peptidase, family S9	CDS
BCAM1750	2.06612	0.0175	MarR family regulatory protein	CDS
BCAM1811	3.31126	0.036	conserved hypothetical protein	CDS
BCAM1848	2.04499	0.0056	IclR family regulatory protein	CDS
BCAM1874	2.18341	0.0373	putative GTP cyclohydrolase II (pseudogene)	CDS
BCAM1927	2.53165	0.0187	putative exported protein	CDS
BCAM1976	2.94985	0.00543	conserved hypothetical protein	CDS
BCAM1980	2.65957	0.0188	putative membrane protein	CDS
BCAM2000	2.24215	0.00917	conserved hypothetical protein	CDS
BCAM2006	2.99401	0.00762	putative aspartate carbomyltransferase	CDS
BCAM2062*	2.35849	0.0418	conserved hypothetical protein	CDS
BCAM2064	2.21729	0.0302	putative periplasmic trehalase precursor	CDS
BCAM2081	2.17865	0.0261	conserved hypothetical protein	CDS
BCAM2152	2.30415	0.0272	putative membrane protein	CDS
BCAM2155	2.1692	0.00556	putative lyase/mutase	CDS
BCAM2214	2.01207	0.0409	putative exported protein	CDS
BCAM2289	3.63636	0.0168	conserved hypothetical protein	CDS
BCAM2303	2.25225	0.0237	putative methylamine utilization protein	CDS
BCAM2342	2.12314	0.0453	putative betaine aldehyde dehydrogenase	CDS
BCAM2385	2.1978	0.00837	rifampin ADP-ribosyl transferase	CDS
BCAM2386	2.04082	0.00115	putative SLT transglycosylase	CDS
BCAM2400	2.17391	0.02	NAD dependent epimerase/dehydratase family protein	CDS
BCAM2400b	3.26797	0.0325	putative exported protein	CDS
BCAM2421	2.0202	0.00575	conserved hypothetical protein	CDS
BCAM2426	2.94985	0.00492	putative diguanylate phosphodiesterase	CDS
BCAM2428	2.26757	0.0352	conserved hypothetical protein	CDS
BCAM2438	2.28311	0.00647	putative lipoprotein	CDS
BCAM2444	2.83286	0.00163	putative exported protein	CDS
BCAM2451	2.31481	0.00985	two-component regulatory system, sensor kinase protein	CDS
BCAM2456	3.0581	0.0229	glycosyltransferase	CDS
BCAM2496	3.09598	0.0481	binding-protein-dependent transport system protein	CDS
BCAM2507	2.15054	0.0161	Major Facilitator Superfamily protein	CDS
BCAM2536	3.34448	0.00591	putative alpha-beta hydrolase	CDS
BCAM2538	2.13675	0.0251	LysR family regulatory protein	CDS
BCAM2608	2.09644	0.0407	putative exported protein	CDS
BCAM2618	3.28947	0.0277	putative periplasmic lysine-arginine-ornithine-binding protein	CDS
BCAM2621_J_1	2.26244	0.0209	putative porin-related protein (pseudogene)	CDS
BCAM2625	2.20751	0.0329	conserved hypothetical protein	CDS
BCAM2654	2.22222	0.0338	putative acetyltransferase	CDS
BCAM2701	2.57732	0.0236	aconitate hydratase 1	CDS
BCAM2703	2.57732	0.00773	probable methylisocitrate lyase	CDS
BCAM2709	2.98507	0.0191	conserved hypothetical protein	CDS
BCAM2758	2.35294	0.0437	two-component regulatory system, sensor kinase protein	CDS
BCAM2759	3.73134	0.0319	putative minor pilin and initiator	CDS
BCAM2761	2.53165	0.0232	giant cable pilus	CDS
BCAM2762	2.80899	0.035	giant cable pilus chaperone protein	CDS
BCAM2775	2.24719	0.00138	putative dioxygenase	CDS
BCAM2778	2.17865	0.0468	putative exported cyclase	CDS
BCAM2791	2.079	0.0137	putative feruloyl-CoA synthetase	CDS
BCAM2811	2.15517	0.00399	conserved hypothetical protein	CDS
BCAM2822	2.83286	0.00888	putative diguanylate cyclase	CDS
BCAM2828	2.28311	0.0234	putative membrane protein	CDS
BCAS0007	2.02429	0.00493	TetR family regulatory protein	CDS
BCAS0009	2.0202	0.00225	conserved hypothetical protein	CDS
BCAS0015	2.08768	0.0106	efflux system transport protein	CDS
BCAS0022	2.22222	0.00141	putative MmgE/Prp family protein	CDS
BCAS0056	2.18341	0.0446	LysR family regulatory protein	CDS
BCAS0062	4.73934	0.0284	LysR family regulatory protein	CDS
BCAS0064	2.88184	0.0484	putative membrane protein	CDS
BCAS0150	2.09644	0.000502	putative membrane protein	CDS
BCAS0183	2.25734	0.00463	conserved hypothetical protein	CDS
BCAS0192	2.22222	0.038	AraC family regulatory protein	CDS
BCAS0217	2.23714	0.00588	conserved hypothetical protein	CDS
BCAS0249	3.663	0.00822	chromate resistance transport protein	CDS
BCAS0251	2.29358	0.022	putative lipoprotein	CDS
BCAS0257	2.21729	0.0426	putative acetyltransferase	CDS
BCAS0262	2.457	0.0233	putative acetyltransferase	CDS
BCAS0282	2.25225	0.0141	hypothetical protein	CDS
BCAS0301	2.0284	0.0122	putative flp type pilus leader peptidase	CDS
BCAS0316	2.3753	0.014	putative dehydrogenase	CDS
BCAS0320	2.45098	0.0313	isoquinoline 1-oxidoreductase alpha subunit	CDS
BCAS0338	2.25734	0.00354	MerR family regulatory protein	CDS
BCAS0352	2.47525	0.03	AraC family regulatory protein	CDS
BCAS0382	3.89105	0.0109	AnsC family regulatory protein	CDS
BCAS0407	2.71003	0.00617	hypothetical protein	CDS
BCAS0425*	2.53165	0.0492	putative exported protein	CDS
BCAS0468	2.24719	0.0424	putative acetyltransferase - GNAT family	CDS
BCAS0559	2.15983	0.00217	putative exported protein	CDS
BCAS0579	2.13675	0.00302	putative exported protein	CDS
BCAS0620	2.39234	0.00808	two-component regulatory system, response regulator protein	CDS
BCAS0626	2.48139	0.0398	putative lipoprotein	CDS
BCAS0632	2.76243	0.035	hybrid two-component system kinase-response regulator protein	CDS
BCAS0642_J_0	2.22717	0.00684	putative hydrolase (pseudogene)	CDS
BCAS0649	2.04499	0.00403	hypothetical protein	CDS
BCAS0661C	2.12766	0.00703	hypothetical protein	CDS
BCAS0665	2.05339	0.0286	putative membrane protein	CDS
BCAS0667	2.25734	0.00643	conserved hypothetical protein	CDS
BCAS0668	2.22717	0.0447	conserved hypothetical protein	CDS
BCAS0679	2.25734	0.0147	hypothetical protein	CDS
BCAS0688	2.60417	0.0445	TetR family regulatory protein	CDS
BCAS0702*	2.01613	0.0228	putative substrate-binding transporter protein	CDS
BCAS0703	2.26757	0.0159	putative short-chain dehydrogenase	CDS
BCAS0773A	2.24719	0.0406	hypothetical protein	CDS
pBCA057	2.22222	0.000688	putative conjugative transfer protein	CDS
pBCA092	2.04499	0.00705	hypothetical protein	CDS
IG1_1014163	2.86533	0.0185		intergenic region
IG1_1043076	2.0202	0.000203		intergenic region
IG1_1082987	2.18341	0.05		intergenic region
IG1_1089442	2.94118	0.0214		intergenic region
IG1_1092335	2.80899	0.00763		intergenic region
IG1_1138891	2.86533	0.0444		intergenic region
IG1_1303825	2.05339	0.0194		intergenic region
IG1_1366016	2.38663	0.0115		intergenic region
IG1_1374638	4.09836	0.0045		intergenic region
IG1_1402903	2.91545	0.0285		intergenic region
IG1_1614757	2.38663	0.0065		intergenic region
IG1_1669072	3.5461	0.0132		intergenic region
IG1_1676264	4.16667	0.00218		intergenic region
IG1_1705182	2.21729	0.02		intergenic region
IG1_1758902	2.34742	0.0144		intergenic region
IG1_1780440	2.11416	0.0411		intergenic region
IG1_1780908	2.5641	0.00287		intergenic region
IG1_196793	2.15054	0.01		intergenic region
IG1_1985235	2.41546	0.0422		intergenic region
IG1_2026883	2.07469	0.00323		intergenic region
IG1_2087559*	2.08333	0.00997		intergenic region
IG1_2097889	3.41297	0.035		intergenic region
IG1_2102402	5.68182	0.00312		intergenic region
IG1_2102819	2.15983	0.0114		intergenic region
IG1_211441	3.98406	0.00821		intergenic region
IG1_2152204	2.12766	0.0433		intergenic region
IG1_2221074	2.96736	0.00906		intergenic region
IG1_2235333	3.367	0.00858		intergenic region
IG1_2266261	2.04918	0.000587		intergenic region
IG1_2323195	2.42718	0.0107		intergenic region
IG1_2332334	2.15983	0.0211		intergenic region
IG1_2379897	2.38663	0.00614		intergenic region
IG1_2384865	2.57732	0.0467		intergenic region
IG1_2389580	4.21941	0.0363		intergenic region
IG1_2402666	2.03666	0.0383		intergenic region
IG1_2420168	2.58398	0.00614		intergenic region
IG1_2445185	2.07039	0.0213		intergenic region
IG1_2495977	2.26244	0.034		intergenic region
IG1_2541097	4.08163	0.0385		intergenic region
IG1_2542660	2.39234	0.00869		intergenic region
IG1_2567189	2.25734	0.00734		intergenic region
IG1_2570370	2.30415	0.00624		intergenic region
IG1_2617451	3.40136	0.015		intergenic region
IG1_2622531	3.62319	0.0207		intergenic region
IG1_2651825	2.36967	0.0281		intergenic region
IG1_269746	4.65116	0.00218		intergenic region
IG1_2701408	2.48139	0.0224		intergenic region
IG1_2712162	2.00803	0.00791		intergenic region
IG1_2714718	2.24719	0.0167		intergenic region
IG1_274455	2.78552	0.0109		intergenic region
IG1_2757804	2.46305	0.00295		intergenic region
IG1_2801605	2.45098	0.00778		intergenic region
IG1_2812144	2.04918	0.0269		intergenic region
IG1_2817503	2.079	0.00839		intergenic region
IG1_2839754	2.21729	0.00377		intergenic region
IG1_2843061	2.22222	0.0121		intergenic region
IG1_286959	2.14133	0.00138		intergenic region
IG1_2978998	3.663	0.0378		intergenic region
IG1_3008003	2.63852	0.0165		intergenic region
IG1_3016273	2.39808	0.0407		intergenic region
IG1_3138657	3.07692	0.0188		intergenic region
IG1_3139352	3.01205	0.0192		intergenic region
IG1_3199779	2.57069	0.0222		intergenic region
IG1_3241588	4.03226	0.0275		intergenic region
IG1_3322060	2.1322	0.00278		intergenic region
IG1_3345275	3.03951	0.0296		intergenic region
IG1_335692	2.23214	0.016		intergenic region
IG1_3368693	2.00803	0.0287		intergenic region
IG1_3393882	2.13675	0.0321		intergenic region
IG1_339954	2.17391	0.0116		intergenic region
IG1_3449993	2.00803	0.00183		intergenic region
IG1_3477390	2.14133	0.0266		intergenic region
IG1_3487344	2.40385	0.0156		intergenic region
IG1_3498894	2.24215	0.0201		intergenic region
IG1_3543041	2.10526	0.00121		intergenic region
IG1_3554535	2.99401	0.00455		intergenic region
IG1_3556424	2.35294	0.000192		intergenic region
IG1_356024	3.32226	0.00124		intergenic region
IG1_3745235	3.58423	0.0447		intergenic region
IG1_3827594	3.14465	0.0358		intergenic region
IG1_3828501	4.329	0.0246		intergenic region
IG1_3865646	2.32558	0.0273		intergenic region
IG1_392074	2.6178	0.0419		intergenic region
IG1_422927	2.30947	0.00225		intergenic region
IG1_463086	3.89105	0.0383		intergenic region
IG1_563415	2.20264	0.0187		intergenic region
IG1_5984	2.0202	0.00361		intergenic region
IG1_784839	3.59712	0.00458		intergenic region
IG1_809559	2.25225	0.0243		intergenic region
IG1_830187	4.80769	0.0336		intergenic region
IG1_890632	2.0284	0.0482		intergenic region
IG2_1044007	2.31481	0.0382		intergenic region
IG2_1072602	2.08333	0.0176		intergenic region
IG2_1076340	2.69542	0.00811		intergenic region
IG2_1120955	3.71747	0.00405		intergenic region
IG2_1140182	2.12766	0.00374		intergenic region
IG2_1327122	2.25225	0.0032		intergenic region
IG2_1510477	2.66667	0.0151		intergenic region
IG2_1548210	2.48139	0.00805		intergenic region
IG2_1549830	2.07039	0.00592		intergenic region
IG2_1649971	2.04082	0.0261		intergenic region
IG2_1656016*	2.25225	0.0176		intergenic region
IG2_1776732	2.32558	0.0481		intergenic region
IG2_1924164	2.12766	0.0481		intergenic region
IG2_1926503	2.91545	0.0143		intergenic region
IG2_2018202	3.0303	0.0322		intergenic region
IG2_2029035	4.87805	0.00671		intergenic region
IG2_2274945	2.73973	0.0191		intergenic region
IG2_2304176	2.44499	0.00305		intergenic region
IG2_2376896	2.19298	0.00626		intergenic region
IG2_2644462	2.34742	0.014		intergenic region
IG2_2917147	2.02429	0.00762		intergenic region
IG2_3104289	2.65252	0.00614		intergenic region
IG2_3198074	2.58398	0.0333		intergenic region
IG2_408267	3.09598	0.0046		intergenic region
IG2_568212	2.41546	0.00616		intergenic region
IG2_81665	16.7785	0.000365		intergenic region
IG2_83001	3.69004	0.0112		intergenic region
IG2_913675	2.8169	0.0453		intergenic region
IG3_202414	2.22222	0.0303		intergenic region
IG3_377465	2.1692	0.03		intergenic region
IG3_523151	2.08333	0.00854		intergenic region
IG3_716417	2.08333	0.00695		intergenic region
IG3_72297	2.00803	0.0242		intergenic region
IG3_781759	2.05339	0.0184		intergenic region
IG3_811123	2.29358	0.046		intergenic region
in bold: genes from analysis based on 3 replicates only
* genes from 3 replicate-based analysis which were not present in dataset from 6 replicates
